# Supplementary material for: Identification and characterization of the long non-coding RNA NFIA-AS2 as a novel locus for body mass index in American Indians
Source: Int J Obes (Lond). 2023 Feb 17;47(6):434–42. doi: 10.1038/s41366-023-01278-5 (PMC10212757; doi:10.1038/s41366-023-01278-5)
Supplement: Supplementary file 2 — Signals associated with BMI identified by meta-analysis of American Indian and GIANT datasets at P < 10–5 [file 41366_2023_1278_MOESM2_ESM.xlsx]

## Sheet: Supp. Table 1
Signals associated with BMI identified by meta-analysis of American Indian and GIANT datasets at P < 10⁻⁵
							American Indians				GIANT				Meta-analysis
SNP	Chr	Position hg37	Gene	SNP location relative to the gene	A1	A2	Freq_A1	Effect_A1	SE_A1	P	Freq_A1	Effect_A1	SE_A1	P	P_het	P
rs1421085	16	53800954	FTO	intronic	T	C	0.853306	-0.100429	0.028651	0.000456	0.5517	-0.0754	0.0034	2.03e-107	0.385671	1.0757e-73
rs1558902	16	53803574	FTO	intronic	T	A	0.85056	-0.098277	0.028483	0.00056	0.55	-0.075	0.0034	3.04e-110	0.4171	9.85143e-73
rs9936385	16	53819169	FTO	intronic	T	C	0.855017	-0.105499	0.028651	0.000231	0.5727	-0.072	0.0033	1.02e-104	0.245427	1.10259e-72
rs17817964	16	53828066	FTO	intronic	C	T	0.854046	-0.101902	0.028643	0.000374	0.5583	-0.0708	0.0033	2.04e-99	0.280715	5.34746e-70
rs17817449	16	53813367	FTO	intronic	T	G	0.849186	-0.099649	0.02828	0.000426	0.5526	-0.0682	0.0032	7.19e-102	0.269157	4.83061e-69
rs9939609	16	53820527	FTO	intronic	T	A	0.854856	-0.10493	0.028665	0.000252	0.55	-0.0689	0.0033	3.67e-99	0.21178	1.90693e-67
rs9935401	16	53816838	FTO	intronic	G	A	0.852005	-0.103691	0.028618	0.000291	0.55	-0.0686	0.0033	2.93e-98	0.22318	9.20234e-67
rs8051591	16	53816752	FTO	intronic	A	G	0.851919	-0.103596	0.028612	0.000294	0.5517	-0.0685	0.0033	3.97e-98	0.223019	1.37583e-66
rs9923233	16	53819198	FTO	intronic	G	C	0.855015	-0.105487	0.028652	0.000232	0.5577	-0.0696	0.0034	1.41e-95	0.213578	2.15595e-65
rs11075990	16	53819893	FTO	intronic	A	G	0.854924	-0.105186	0.02866	0.000242	0.5517	-0.0675	0.0033	1.99e-95	0.19145	3.01063e-65
rs7185735	16	53822651	FTO	intronic	A	G	0.854457	-0.103347	0.028669	0.000312	0.5583	-0.0677	0.0033	1.23e-95	0.21674	3.18653e-65
rs7193144	16	53810686	FTO	intronic	T	C	0.84958	-0.098442	0.028379	0.000523	0.5583	-0.0678	0.0033	7.88e-96	0.283489	1.14184e-64
rs11075989	16	53819877	FTO	intronic	C	T	0.854927	-0.105198	0.028659	0.000242	0.5926	-0.067	0.0033	6.61e-94	0.185471	1.86103e-64
rs7202116	16	53821615	FTO	intronic	A	G	0.854543	-0.103717	0.028672	0.000298	0.5517	-0.0691	0.0034	1.58e-94	0.230549	2.76105e-64
rs12149832	16	53842908	FTO	intronic	G	A	0.855135	-0.103079	0.028939	0.000368	0.55	-0.0666	0.0033	2.59e-88	0.210413	2.91913e-63
rs8050136	16	53816275	FTO	intronic	C	A	0.851485	-0.103087	0.028578	0.000309	0.55	-0.0652	0.0034	4.91e-81	0.188021	2.1528e-58
rs3751812	16	53818460	FTO	intronic	G	T	0.854584	-0.105545	0.028665	0.000231	0.55	-0.0665	0.0035	9.81e-80	0.176352	6.86769e-58
rs8043757	16	53813450	FTO	intronic	A	T	0.849172	-0.09962	0.028278	0.000427	0.55	-0.0695	0.0037	5.71e-77	0.290906	4.7582e-56
rs2867110	2	651105	TMEM18	intergenic_downstream	G	C	0.852776	0.126044	0.02855	1e-05	0.875	0.0603	0.0042	7.5e-46	0.0227119	3.28473e-40
rs13386964	2	650828	TMEM18	intergenic_downstream	G	A	0.852776	0.126044	0.02855	1e-05	0.875	0.0603	0.0042	7.26e-46	0.0227119	3.28473e-40
rs13397165	2	653354	TMEM18	intergenic_downstream	G	A	0.852356	0.125483	0.028588	1.1e-05	0.875	0.0603	0.0042	1.05e-45	0.0240789	4.17758e-40
rs2867113	2	651365	TMEM18	intergenic_downstream	G	A	0.852758	0.126019	0.028552	1e-05	0.875	0.0601	0.0042	1.2e-45	0.0223625	5.20352e-40
rs2867109	2	651030	TMEM18	intergenic_downstream	T	G	0.852776	0.126044	0.02855	1e-05	0.875	0.06	0.0042	2.2e-45	0.0221001	6.43792e-40
rs7571957	2	646803	TMEM18	intergenic_downstream	T	C	0.147224	-0.126048	0.02855	1e-05	0.125	-0.0614	0.0043	2.22e-45	0.0251478	6.8439e-40
rs12714414	2	651407	TMEM18	intergenic_downstream	T	C	0.852711	0.125958	0.028557	1e-05	0.875	0.0598	0.0042	3.57e-45	0.0219032	1.04626e-39
rs13396935	2	653195	TMEM18	intergenic_downstream	G	A	0.852451	0.125604	0.028581	1.1e-05	0.875	0.0611	0.0043	1.78e-45	0.0256304	1.59297e-39
rs6755502	2	635721	TMEM18	intergenic_downstream	T	C	0.148468	-0.124019	0.0285	1.3e-05	0.125	-0.0612	0.0043	2.46e-45	0.029294	1.91817e-39
rs2867112	2	651349	TMEM18	intergenic_downstream	T	G	0.852776	0.126043	0.02855	1e-05	0.875	0.0592	0.0042	2.98e-44	0.0205402	3.82671e-39
rs7574359	2	652542	TMEM18	intergenic_downstream	T	C	0.852698	0.125946	0.028559	1e-05	0.875	0.062	0.0044	1.09e-45	0.0268995	4.16555e-39
rs13415094	2	653093	TMEM18	intergenic_downstream	T	C	0.852511	0.125712	0.028575	1.1e-05	0.875	0.0592	0.0042	1.33e-44	0.0212852	4.41817e-39
rs2903492	2	624678	TMEM18	intergenic_downstream	G	A	0.148619	-0.124175	0.028475	1.3e-05	0.125	-0.0607	0.0043	5.5e-45	0.0275132	5.19805e-39
rs4613321	2	650647	TMEM18	intergenic_downstream	A	G	0.852776	0.126044	0.02855	1e-05	0.875	0.0604	0.0043	1.78e-44	0.0229888	6.01741e-39
rs12714415	2	651430	TMEM18	intergenic_downstream	T	C	0.85271	0.125958	0.028557	1e-05	0.886	0.059	0.0042	2.59e-44	0.0203539	6.18657e-39
rs13386627	2	650560	TMEM18	intergenic_downstream	G	C	0.852776	0.126044	0.02855	1e-05	0.875	0.0589	0.0042	8.81e-44	0.019978	7.42833e-39
rs6548238	2	634905	TMEM18	intergenic_downstream	T	C	0.148478	-0.124005	0.028499	1.3e-05	0.1389	-0.0633	0.0045	6.38e-45	0.0353778	9.00667e-39
rs7570198	2	648198	TMEM18	intergenic_downstream	C	T	0.147246	-0.126061	0.02855	1e-05	0.1207	-0.0588	0.0042	6.66e-45	0.0197631	9.21129e-39
rs13386517	2	650479	TMEM18	intergenic_downstream	G	C	0.852776	0.126044	0.02855	1e-05	0.875	0.0588	0.0042	9.16e-44	0.0197942	9.26223e-39
rs2867108	2	650143	TMEM18	intergenic_downstream	T	C	0.852776	0.126044	0.02855	1e-05	0.875	0.0588	0.0042	1.5e-43	0.0197942	9.26223e-39
rs6719980	2	651507	TMEM18	intergenic_downstream	T	C	0.852708	0.125958	0.028558	1e-05	0.875	0.0588	0.0042	6.17e-44	0.0199861	9.63385e-39
rs1320338	2	649347	TMEM18	intergenic_downstream	T	G	0.852776	0.126044	0.02855	1e-05	0.875	0.0587	0.0042	2.24e-43	0.0196119	1.15456e-38
rs6728726	2	623976	TMEM18	intergenic_downstream	T	C	0.148619	-0.124182	0.028475	1.3e-05	0.1186	-0.0628	0.0045	1.44e-44	0.033236	2.29439e-38
rs13393304	2	637830	TMEM18	intergenic_downstream	A	G	0.147228	-0.12604	0.02855	1e-05	0.1102	-0.0605	0.0044	9.21e-43	0.0232783	9.24776e-38
rs10173167	2	646767	TMEM18	intergenic_downstream	G	A	0.147224	-0.126048	0.02855	1e-05	0.1271	-0.059	0.0043	2.06e-42	0.0202195	1.20278e-37
rs4452188	2	648810	TMEM18	intergenic_downstream	A	G	0.852776	0.126044	0.02855	1e-05	0.875	0.059	0.0043	1.75e-42	0.0202269	1.20432e-37
rs13401686	2	650519	TMEM18	intergenic_downstream	A	G	0.852776	0.126044	0.02855	1e-05	0.875	0.0589	0.0043	2.79e-42	0.0200412	1.48873e-37
rs4854348	2	647760	TMEM18	intergenic_downstream	A	G	0.147246	-0.126061	0.02855	1e-05	0.125	-0.0574	0.0042	6.18e-43	0.0173441	1.96359e-37
rs4854349	2	647861	TMEM18	intergenic_downstream	T	C	0.147246	-0.126061	0.02855	1e-05	0.125	-0.0573	0.0042	1.81e-42	0.0171817	2.43805e-37
rs10190052	2	646674	TMEM18	intergenic_downstream	T	C	0.147224	-0.126048	0.02855	1e-05	0.125	-0.0586	0.0043	1.29e-41	0.0194858	2.8041e-37
rs6744653	2	628524	TMEM18	intergenic_downstream	A	G	0.148618	-0.124174	0.028475	1.3e-05	0.125	-0.0571	0.0042	1.43e-41	0.0197888	6.15644e-37
rs10188334	2	653874	TMEM18	intergenic_downstream	C	T	0.85175	0.124386	0.028607	1.4e-05	0.8585	0.061	0.0045	1.81e-41	0.0286088	9.87583e-37
rs13021737	2	632348	TMEM18	intergenic_downstream	A	G	0.148496	-0.12403	0.028497	1.3e-05	0.1339	-0.0594	0.0044	9e-41	0.0250003	1.5661e-36
rs11127491	2	646145	TMEM18	intergenic_downstream	T	C	0.147224	-0.126048	0.02855	1e-05	0.1102	-0.0577	0.0043	9.15e-41	0.0179196	1.85388e-36
rs7576624	2	625029	TMEM18	intergenic_downstream	C	T	0.148619	-0.124175	0.028475	1.3e-05	0.1271	-0.0606	0.0045	8.03e-41	0.0274336	1.95792e-36
rs5017303	2	630995	TMEM18	intergenic_downstream	T	G	0.148515	-0.124067	0.028495	1.3e-05	0.1293	-0.0604	0.0045	1.42e-40	0.0273161	3.0997e-36
rs6734363	2	635200	TMEM18	intergenic_downstream	G	A	0.148477	-0.124004	0.028499	1.3e-05	0.1271	-0.0602	0.0045	2.47e-40	0.027007	4.72791e-36
rs6743060	2	629510	TMEM18	intergenic_downstream	C	A	0.148603	-0.124155	0.028478	1.3e-05	0.1271	-0.0601	0.0045	3.83e-40	0.0263026	5.34276e-36
rs6725549	2	630323	TMEM18	intergenic_downstream	C	A	0.148558	-0.124119	0.028488	1.3e-05	0.1327	-0.0601	0.0045	3.25e-40	0.0264388	5.47748e-36
rs6548237	2	621461	TMEM18	intergenic_downstream	A	C	0.1486	-0.124302	0.028492	1.3e-05	0.1293	-0.0587	0.0044	6.39e-40	0.0228761	5.9261e-36
rs2867123	2	624524	TMEM18	intergenic_downstream	G	C	0.148619	-0.124176	0.028475	1.3e-05	0.1207	-0.0572	0.0043	4.7e-40	0.020033	8.48976e-36
rs7561317	2	644953	TMEM18	intergenic_downstream	A	G	0.147224	-0.126048	0.02855	1e-05	0.125	-0.0592	0.0045	4.11e-40	0.0207291	1.93021e-35
rs2947411	2	614168	TMEM18	intergenic_downstream	A	G	0.147995	-0.125015	0.028629	1.3e-05	0.125	-0.0553	0.0042	4.13e-39	0.0159819	2.67991e-35
rs10189761	2	646364	TMEM18	intergenic_downstream	T	A	0.147224	-0.126048	0.02855	1e-05	0.1333	-0.0548	0.0042	3.43e-38	0.0135499	4.99808e-35
rs1320336	2	650012	TMEM18	intergenic_downstream	G	A	0.852776	0.126044	0.02855	1e-05	0.8611	0.0587	0.0045	1.46e-39	0.0198039	5.1458e-35
rs2867125	2	622827	TMEM18	intergenic_downstream	T	C	0.148619	-0.124186	0.028475	1.3e-05	0.125	-0.0601	0.0046	1.19e-39	0.0262967	6.86565e-35
rs2867131	2	610603	TMEM18	intergenic_downstream	T	C	0.139597	-0.118324	0.029341	5.5e-05	0.1083	-0.0573	0.0043	7.67e-40	0.0396056	1.24661e-34
rs4854344	2	638144	TMEM18	intergenic_downstream	G	T	0.147227	-0.126042	0.02855	1e-05	0.125	-0.0579	0.0045	2.81e-38	0.0183908	2.43597e-34
rs6752470	2	629694	TMEM18	intergenic_downstream	T	A	0.148595	-0.124149	0.02848	1.3e-05	0.1053	-0.0564	0.0044	1.03e-37	0.0187263	6.00812e-34
rs4423631	2	648758	TMEM18	intergenic_downstream	T	C	0.147224	-0.126047	0.02855	1e-05	0.125	-0.0574	0.0045	2.52e-37	0.017543	6.37377e-34
rs13007086	2	630034	TMEM18	intergenic_downstream	A	T	0.148577	-0.124135	0.028484	1.3e-05	0.1271	-0.0585	0.0046	1.93e-36	0.0229177	1.4462e-33
rs12463617	2	629244	TMEM18	intergenic_downstream	A	C	0.148612	-0.124157	0.028476	1.3e-05	0.1186	-0.0583	0.0046	4.34e-37	0.0224232	2.06486e-33
rs6731348	2	630339	TMEM18	intergenic_downstream	A	C	0.148557	-0.124116	0.028488	1.3e-05	0.1271	-0.0569	0.0045	4.06e-37	0.0197769	2.73349e-33
rs12992154	2	632300	TMEM18	intergenic_downstream	G	T	0.148496	-0.124035	0.028497	1.3e-05	0.1058	-0.0579	0.0046	1.15e-36	0.0219569	4.63092e-33
rs6731688	2	630662	TMEM18	intergenic_downstream	A	C	0.148536	-0.124093	0.028491	1.3e-05	0.1273	-0.0577	0.0046	2.03e-36	0.0214186	6.54009e-33
rs7608050	2	652247	TMEM18	intergenic_downstream	G	A	0.852702	0.125952	0.028558	1e-05	0.8729	0.0585	0.0049	9.71e-33	0.0199168	6.52453e-31
rs13007080	2	630024	TMEM18	intergenic_downstream	A	C	0.148577	-0.124135	0.028484	1.3e-05	0.1271	-0.0562	0.0047	4.98e-33	0.0186124	8.60618e-31
rs7604609	2	643303	TMEM18	intergenic_downstream	C	G	0.147224	-0.126045	0.02855	1e-05	0.125	-0.057	0.0048	4.78e-32	0.017083	1.06215e-30
rs7585056	2	631528	TMEM18	intergenic_downstream	A	G	0.148505	-0.124048	0.028496	1.3e-05	0.1271	-0.0584	0.0049	7.47e-33	0.0231809	1.2346e-30
rs939583	2	622531	TMEM18	intergenic_downstream	C	T	0.148619	-0.124186	0.028475	1.3e-05	0.125	-0.0578	0.0049	3.53e-32	0.0215841	3.14275e-30
rs13388043	2	637597	TMEM18	intergenic_downstream	C	T	0.147825	-0.125393	0.028564	1.1e-05	0.1293	-0.0553	0.0047	1.7e-31	0.0154637	3.17602e-30
rs12623218	2	632146	TMEM18	intergenic_downstream	T	A	0.148497	-0.124034	0.028497	1.3e-05	0.1186	-0.0577	0.0049	5.53e-32	0.0217855	3.98215e-30
rs939582	2	622723	TMEM18	intergenic_downstream	A	G	0.148619	-0.124186	0.028475	1.3e-05	0.1296	-0.0576	0.0049	5.08e-32	0.0211929	4.3794e-30
rs12995480	2	629881	TMEM18	intergenic_downstream	T	C	0.148585	-0.124146	0.028482	1.3e-05	0.1271	-0.0575	0.0049	5.15e-32	0.0211075	5.27294e-30
rs11127485	2	632028	TMEM18	intergenic_downstream	C	T	0.148498	-0.124039	0.028497	1.3e-05	0.125	-0.0574	0.0049	1.18e-31	0.021187	6.5334e-30
rs5017300	2	631099	TMEM18	intergenic_downstream	C	G	0.148511	-0.124058	0.028495	1.3e-05	0.125	-0.0572	0.0049	1.75e-31	0.0207575	9.01656e-30
rs2683992	2	600575	TMEM18	intergenic_downstream	G	T	0.138789	-0.118017	0.029407	6e-05	0.1207	-0.0515	0.0043	5.21e-33	0.0252117	1.2169e-29
rs13012571	2	632550	TMEM18	intergenic_downstream	C	T	0.148495	-0.124026	0.028497	1.3e-05	0.125	-0.057	0.0049	3.06e-31	0.0204483	1.26765e-29
rs10193244	2	647580	TMEM18	intergenic_downstream	T	C	0.147246	-0.126061	0.02855	1e-05	0.1271	-0.0554	0.0048	6.9e-31	0.0146574	1.5853e-29
rs6732471	2	629914	TMEM18	intergenic_downstream	G	A	0.148584	-0.124139	0.028483	1.3e-05	0.1207	-0.0568	0.0049	2.71e-31	0.0198085	1.67602e-29
rs6711012	2	624034	TMEM18	intergenic_downstream	G	C	0.148619	-0.124183	0.028475	1.3e-05	0.1271	-0.0564	0.0049	9.58e-31	0.0189782	3.15404e-29
rs1320331	2	622161	TMEM18	intergenic_downstream	G	C	0.148615	-0.124204	0.028479	1.3e-05	0.125	-0.0563	0.0049	1.19e-30	0.0187822	3.70915e-29
rs7576635	2	625057	TMEM18	intergenic_downstream	C	T	0.148619	-0.124175	0.028475	1.3e-05	0.1121	-0.0574	0.005	7.38e-31	0.0209046	4.02396e-29
rs11127484	2	623798	TMEM18	intergenic_downstream	T	C	0.148619	-0.124182	0.028475	1.3e-05	0.1271	-0.0562	0.0049	1.24e-30	0.0186304	4.37099e-29
rs1320330	2	622225	TMEM18	intergenic_downstream	T	G	0.148619	-0.124187	0.028475	1.3e-05	0.1379	-0.0561	0.0049	1.99e-30	0.0184491	5.13609e-29
rs7567570	2	615140	TMEM18	intergenic_downstream	T	C	0.147995	-0.125014	0.028629	1.3e-05	0.09434	-0.0572	0.005	2.42e-30	0.0196273	5.28353e-29
rs2867122	2	624581	TMEM18	intergenic_downstream	A	C	0.148619	-0.124175	0.028475	1.3e-05	0.125	-0.056	0.0049	2.1e-30	0.0182983	6.06262e-29
rs2860323	2	614210	TMEM18	intergenic_downstream	A	G	0.147995	-0.125014	0.028629	1.3e-05	0.125	-0.0559	0.0049	4.58e-30	0.017335	6.80694e-29
rs11127483	2	623691	TMEM18	intergenic_downstream	G	A	0.148619	-0.124183	0.028475	1.3e-05	0.1364	-0.0558	0.0049	4.04e-30	0.0179463	8.36685e-29
rs6744646	2	628504	TMEM18	intergenic_downstream	A	G	0.148618	-0.124173	0.028475	1.3e-05	0.1271	-0.0546	0.0048	1.21e-29	0.0159827	9.28368e-29
rs7601028	2	642499	TMEM18	intergenic_downstream	C	G	0.147224	-0.126045	0.02855	1e-05	0.1034	-0.0609	0.0054	1.96e-29	0.0249591	1.30615e-28
rs1320337	2	649867	TMEM18	intergenic_downstream	A	T	0.852776	0.126044	0.02855	1e-05	0.875	0.0552	0.0049	2.67e-29	0.0144594	1.4419e-28
rs939584	2	621558	TMEM18	intergenic_downstream	C	T	0.148615	-0.12421	0.028479	1.3e-05	0.1321	-0.0496	0.0047	6.07e-26	0.00974183	5.28647e-26
rs2867105	2	601905	TMEM18	intergenic_downstream	T	G	0.139482	-0.117561	0.029325	6.1e-05	0.125	-0.0481	0.0049	4.46e-23	0.0194771	1.42865e-22
rs10188118	2	653623	TMEM18	intergenic_downstream	C	G	0.84149	0.139572	0.027846	5.3799e-07	0.7	0.0299	0.0036	1.18e-16	9.38319e-05	4.63572e-21
rs12999373	2	663483	TMEM18	intergenic_downstream	G	A	0.827982	0.093873	0.026915	0.000487	0.8167	0.0258	0.004	6.52e-11	0.0123596	2.10937e-12
rs7592497	2	659958	TMEM18	intergenic_downstream	C	T	0.36397	-0.074645	0.021017	0.000383	0.725	-0.0226	0.0036	3.47e-10	0.0146555	3.64112e-12
rs7597461	2	659788	TMEM18	intergenic_downstream	A	G	0.319962	-0.074586	0.021867	0.000648	0.7328	-0.0228	0.0036	2.47e-10	0.0194511	5.57106e-12
rs6710140	2	621006	TMEM18	intergenic_downstream	C	T	0.323223	-0.08124	0.021879	0.000205	0.7255	-0.0228	0.0045	3.92e-07	0.00888912	5.35719e-10
rs1569980	14	29684521	PRKD1	intergenic_downstream	T	C	0.263605	-0.082177	0.023301	0.000421	0.2083	-0.0205	0.0042	9.94e-07	0.00918774	2.76205e-09
rs2180454	14	29690513	PRKD1	intergenic_downstream	T	C	0.264404	-0.08225	0.023235	0.0004	0.2083	-0.0198	0.0042	2.65e-06	0.0081717	5.32756e-09
rs1569979	14	29681294	PRKD1	intergenic_downstream	G	A	0.26329	-0.082016	0.023326	0.000438	0.2083	-0.0198	0.0042	2.44e-06	0.00866425	5.89375e-09
rs12885454	14	29736838	PRKD1	intergenic_downstream	C	A	0.777465	0.082152	0.024648	0.000859	0.6333	0.0165	0.0034	1.25e-06	0.00832497	7.10851e-09
rs17522122	14	33302882	AKAP6	immediate_downstream	G	T	0.611997	-0.074939	0.021095	0.000382	0.5333	-0.0157	0.0034	3.89e-06	0.00556409	7.59841e-09
rs12887636	14	29702590	PRKD1	intergenic_downstream	T	G	0.761499	0.088331	0.023927	0.000223	0.6833	0.0155	0.0035	1.13e-05	0.00259677	9.36257e-09
rs4981693	14	29680331	PRKD1	intergenic_downstream	G	A	0.264224	-0.081577	0.023348	0.000476	0.2083	-0.0193	0.0042	4.01e-06	0.00865978	1.0657e-08
rs11625899	14	29723614	PRKD1	intergenic_downstream	C	T	0.777084	0.082638	0.024669	0.000809	0.6207	0.0172	0.0038	5.72e-06	0.00874875	2.55756e-08
rs974471	14	29685328	PRKD1	intergenic_downstream	G	A	0.263674	-0.082189	0.023296	0.000419	0.2083	-0.0184	0.0045	4.18e-05	0.00717746	7.20528e-08
rs1062557	18	56887507	GRP	exonic	C	A	0.692429	-0.085446	0.022733	0.000171	0.2	-0.0165	0.0043	0.0001111	0.00288232	7.82567e-08
rs16942379	17	21259827	MAP2K3	intergenic_downstream	C	T	0.679302	0.075031	0.022176	0.000716	0.5169	0.0158	0.0038	3.07e-05	0.00847391	9.68571e-08
rs2877960	14	29729003	PRKD1	intergenic_downstream	G	A	0.777092	0.082608	0.024667	0.000811	0.6356	0.0158	0.0038	2.92e-05	0.00743248	1.10759e-07
rs1307813	14	29755868	PRKD1	intergenic_downstream	C	A	0.221976	-0.081127	0.024559	0.000955	0.3644	-0.0158	0.0038	3.23e-05	0.00857066	1.32108e-07
rs8078135	17	21268583	MAP2K3	intergenic_downstream	C	T	0.666925	0.074872	0.022046	0.000683	0.5167	0.0154	0.0038	4.71e-05	0.00785057	1.38596e-07
rs2144919	14	29727517	PRKD1	intergenic_downstream	G	A	0.777088	0.082619	0.024668	0.00081	0.6333	0.0152	0.0038	5.02e-05	0.00690912	2.02862e-07
rs4950106	1	98605413	MIR137HG	intergenic_upstream	G	A	0.171224	-0.101606	0.027481	0.000218	0.625	-0.012	0.0033	0.0002684	0.00120626	2.15209e-07
rs12885467	14	33303788	AKAP6	immediate_downstream	T	C	0.612673	-0.074957	0.021071	0.000375	0.5333	-0.0142	0.0038	0.0001821	0.00454448	2.49901e-07
rs4950107	1	98605732	MIR137HG	intergenic_upstream	G	A	0.173838	-0.094808	0.027273	0.000508	0.625	-0.0141	0.0037	0.0001291	0.00336352	2.56713e-07
rs11623135	14	33304272	AKAP6	intergenic_downstream	C	T	0.613049	-0.075383	0.021048	0.000342	0.5508	-0.0128	0.0035	0.0002819	0.00335626	3.08009e-07
rs12445430	16	3613126	NLRC3	exonic	C	T	0.819113	-0.090657	0.026462	0.000613	0.8136	-0.0173	0.0046	0.0001967	0.00631032	3.73805e-07
rs1307812	14	29755829	PRKD1	intergenic_downstream	C	G	0.22245	-0.081926	0.0246	0.000867	0.3667	-0.0154	0.004	0.0001199	0.00760203	3.82923e-07
rs2361817	1	61423517	NFIA-AS2	intronic	A	G	0.16099	-0.11691	0.027786	2.6e-05	0.04167	-0.0215	0.0073	0.003183	0.000896821	4.24261e-07
rs10162459	14	29770707	PRKD1	intergenic_downstream	C	T	0.222433	-0.081908	0.024603	0.000871	0.3667	-0.0144	0.0038	0.0001506	0.00669314	4.81219e-07
rs1777538	1	61429374	NFIA-AS2	exonic	G	A	0.161238	-0.11708	0.027709	2.4e-05	0.04167	-0.0219	0.0076	0.003961	0.000924196	5.0251e-07
rs11623122	14	33304091	AKAP6	intergenic_downstream	G	A	0.612954	-0.075109	0.021051	0.00036	0.5517	-0.013	0.0037	0.0004607	0.00366242	5.51835e-07
rs1779847	1	61427158	NFIA-AS2	intronic	A	G	0.161144	-0.11705	0.027743	2.4e-05	0.04167	-0.0212	0.0075	0.004529	0.000852376	6.28989e-07
rs1343218	1	61424432	NFIA-AS2	intronic	G	A	0.16103	-0.11696	0.027777	2.5e-05	0.04167	-0.0215	0.0076	0.004707	0.000917023	6.43221e-07
rs12879159	14	33302960	AKAP6	immediate_downstream	G	A	0.612241	-0.074686	0.021095	0.0004	0.55	-0.0129	0.0037	0.0004654	0.00391537	6.7368e-07
rs2001651	17	21179461	MAP2K3	intergenic_upstream	C	A	0.687627	0.075301	0.022702	0.00091	0.3684	0.0128	0.0035	0.0002181	0.0065093	8.16357e-07
rs9823593	3	116996544	LSAMP	intergenic_upstream	C	G	0.905519	0.118869	0.034776	0.00063	0.78	0.0174	0.0049	0.000367	0.00386164	8.31029e-07
rs12895330	14	33305343	AKAP6	intergenic_downstream	G	C	0.613285	-0.075376	0.021037	0.00034	0.525	-0.0128	0.0038	0.0006868	0.00342033	8.85962e-07
rs7146265	14	33303274	AKAP6	immediate_downstream	G	A	0.612363	-0.074768	0.021089	0.000392	0.55	-0.0126	0.0037	0.0006608	0.00368972	8.88141e-07
rs12894779	14	33305020	AKAP6	intergenic_downstream	G	A	0.613174	-0.075206	0.021042	0.000351	0.55	-0.0135	0.004	0.0007947	0.0039651	8.93513e-07
rs16943429	15	61279253	RORA	intronic	T	C	0.681809	0.093146	0.022279	2.9e-05	0.8	0.012	0.0045	0.008525	0.000356756	1.2857e-06
rs2891226	14	33359973	AKAP6	intergenic_downstream	C	T	0.581128	-0.077686	0.020951	0.000209	0.625	-0.0113	0.0036	0.0018	0.001791	1.28881e-06
rs17066829	18	58030066	MC4R	immediate_downstream	T	A	0.452294	-0.072977	0.02136	0.000634	0.5917	-0.0123	0.0036	0.0006582	0.00509165	1.35306e-06
rs2239647	14	33292743	AKAP6	exonic	A	C	0.366474	0.075288	0.021414	0.000438	0.4138	0.0125	0.0038	0.001013	0.00388938	1.4937e-06
rs3810813	16	3639827	SLX4	exonic	G	A	0.933417	-0.139591	0.04171	0.000818	0.95833	-0.0275	0.008	0.0006007	0.0083082	1.60934e-06
rs7180321	15	61279868	RORA	intronic	T	G	0.681669	0.092984	0.022285	3e-05	0.75	0.0114	0.0045	0.01256	0.000332577	2.11896e-06
rs2179903	14	33350854	AKAP6	intergenic_downstream	G	A	0.57808	-0.07746	0.020979	0.000222	0.6356	-0.012	0.004	0.00248	0.00217636	2.2216e-06
rs484437	1	61416173	NFIA-AS2	intronic	T	C	0.839161	0.116337	0.027841	2.9e-05	0.9661	0.0183	0.0073	0.01217	0.000658798	2.27478e-06
rs12894833	14	33305209	AKAP6	intergenic_downstream	C	G	0.613344	-0.075154	0.021039	0.000354	0.55	-0.0124	0.004	0.001661	0.00338682	2.38283e-06
rs7178442	15	61279534	RORA	intronic	C	T	0.681739	0.093066	0.022282	3e-05	0.8	0.0114	0.0046	0.01374	0.000331415	2.52882e-06
rs7145828	14	33303298	AKAP6	immediate_downstream	A	G	0.612371	-0.074773	0.021089	0.000392	0.55	-0.0121	0.0039	0.001823	0.00347475	2.58946e-06
rs1467302	15	61280423	RORA	intronic	T	A	0.681419	0.092654	0.022291	3.2e-05	0.7917	0.0111	0.0045	0.0146	0.000335455	2.82248e-06
rs2203241	3	116975432	LSAMP	intergenic_upstream	G	T	0.094126	-0.117565	0.034796	0.000728	0.2881	-0.0126	0.0039	0.00141	0.00271926	2.95972e-06
rs1466314	17	21189598	MAP2K3	intronic	T	G	0.68942	0.078404	0.022872	0.000608	0.3167	0.0124	0.0039	0.00143	0.00444477	2.98047e-06
rs6804355	3	116981483	LSAMP	intergenic_upstream	T	C	0.905856	0.117626	0.034797	0.000724	0.7333	0.0129	0.004	0.001367	0.00279035	3.00194e-06
rs13061234	3	116997435	LSAMP	intergenic_upstream	T	C	0.905461	0.119038	0.03476	0.000616	0.7288	0.0127	0.004	0.001539	0.00237247	3.06225e-06
rs9829776	3	116992125	LSAMP	intergenic_upstream	C	G	0.905387	0.119704	0.034771	0.000576	0.7	0.0123	0.0039	0.001681	0.00214312	3.0949e-06
rs13062120	3	117000894	LSAMP	intergenic_upstream	G	A	0.905519	0.11725	0.034769	0.000746	0.7333	0.0132	0.0041	0.001128	0.00295851	3.14547e-06
rs936431	18	56888756	GRP	intronic	T	G	0.6885	-0.084227	0.022665	0.000202	0.1667	-0.0135	0.0047	0.004164	0.00224661	3.18088e-06
rs3803480	15	61278810	RORA	intronic	G	C	0.683169	0.09346	0.02228	2.7e-05	0.8083	0.0109	0.0046	0.01839	0.000284493	3.4555e-06
rs12896446	14	33305499	AKAP6	intergenic_downstream	T	G	0.613629	-0.073795	0.02103	0.00045	0.55	-0.0119	0.0039	0.002321	0.00380568	3.50363e-06
rs9813484	3	116985720	LSAMP	intergenic_upstream	T	A	0.905781	0.117903	0.034801	0.000704	0.7368	0.0136	0.0043	0.001447	0.0029346	3.62059e-06
rs3803484	15	61279119	RORA	intronic	C	T	0.683126	0.093421	0.022284	2.8e-05	0.8125	0.012	0.0051	0.01817	0.000368462	3.68898e-06
rs1956230	14	29695801	PRKD1	intergenic_downstream	T	A	0.279539	-0.08282	0.022937	0.000305	0.325	-0.0108	0.0037	0.003842	0.0019363	3.8899e-06
rs9865386	3	116996926	LSAMP	intergenic_upstream	A	G	0.905495	0.118943	0.03477	0.000624	0.7288	0.0127	0.0041	0.001755	0.00240879	4.04195e-06
rs1218621	3	116976946	LSAMP	intergenic_upstream	G	A	0.094131	-0.117586	0.034796	0.000727	0.2917	-0.0122	0.0039	0.001896	0.00261389	4.19462e-06
rs7158613	14	29698748	PRKD1	intergenic_downstream	T	A	0.277237	-0.082805	0.022974	0.000313	0.325	-0.0107	0.0037	0.004307	0.00194424	4.35882e-06
rs1218626	3	116974370	LSAMP	intergenic_upstream	T	C	0.094124	-0.117565	0.034796	0.000728	0.2966	-0.0121	0.0039	0.002095	0.00259454	4.58482e-06
rs6452788	5	87712913	TMEM161B-AS1	intronic	G	A	0.498478	0.074542	0.020872	0.000355	0.7917	0.0125	0.0043	0.003471	0.00359862	4.6299e-06
rs959511	17	21183193	MAP2K3	intergenic_upstream	T	C	0.687681	0.076814	0.022738	0.00073	0.3276	0.0124	0.004	0.001812	0.00527021	4.63213e-06
rs1956229	14	29695625	PRKD1	intergenic_downstream	A	G	0.27956	-0.08284	0.022936	0.000304	0.325	-0.0106	0.0037	0.003792	0.00187446	4.65674e-06
rs1467304	15	61280567	RORA	intronic	T	C	0.679852	0.092101	0.02224	3.4e-05	0.8113	0.0105	0.0045	0.01956	0.00032286	4.68974e-06
rs9855260	3	116993247	LSAMP	intergenic_upstream	T	C	0.905377	0.119736	0.03477	0.000574	0.7018	0.0121	0.004	0.002474	0.00210239	4.78426e-06
rs2143975	14	33297398	AKAP6	intronic	C	G	0.390608	0.071411	0.021121	0.000722	0.45	0.0117	0.0038	0.002076	0.00539556	4.92629e-06
rs346195	18	40037779	LINC00907	exonic	G	A	0.410334	0.069495	0.02089	0.000879	0.275	0.0119	0.0038	0.001955	0.00667682	4.9546e-06
rs6914656	6	151753421	RMND1	intronic	C	G	0.601167	-0.068446	0.020783	0.00099	0.6466	-0.0117	0.0037	0.001544	0.00718519	5.00097e-06
rs6769853	3	116988872	LSAMP	intergenic_upstream	G	A	0.90568	0.118295	0.0348	0.000676	0.7193	0.0119	0.0039	0.002471	0.00237911	5.08531e-06
rs9828780	3	116997344	LSAMP	intergenic_upstream	G	A	0.905466	0.119018	0.034762	0.000618	0.7333	0.0124	0.0041	0.002627	0.0023193	5.12618e-06
rs346452	18	39940966	LINC00907	intronic	G	A	0.588962	-0.071862	0.020847	0.000567	0.7083	-0.0114	0.0038	0.002362	0.00432733	5.14471e-06
rs12101478	15	61278222	RORA	intronic	T	C	0.683183	0.093451	0.022274	2.7e-05	0.7833	0.0108	0.0048	0.02357	0.000286313	5.17241e-06
rs12882859	14	33303059	AKAP6	immediate_downstream	A	T	0.612279	-0.074712	0.021093	0.000397	0.5583	-0.0116	0.004	0.003387	0.0032854	5.23353e-06
rs4775342	15	61276377	RORA	intronic	A	G	0.683411	0.093509	0.022271	2.7e-05	0.8051	0.0105	0.0047	0.02599	0.000265425	5.39968e-06
rs4775343	15	61276528	RORA	intronic	A	G	0.683397	0.093506	0.022271	2.7e-05	0.8136	0.0105	0.0047	0.02641	0.000265561	5.40212e-06
rs9862702	3	116991545	LSAMP	intergenic_upstream	A	C	0.90562	0.118528	0.034795	0.000658	0.7105	0.0121	0.004	0.002288	0.002376	5.42267e-06
rs8032874	15	61270037	RORA	intronic	G	C	0.68551	0.085898	0.022271	0.000115	0.8083	0.0121	0.0047	0.01032	0.00118601	5.42366e-06
rs1218620	3	116977095	LSAMP	intergenic_upstream	A	T	0.094131	-0.117589	0.034796	0.000727	0.2917	-0.0119	0.0039	0.002513	0.00254039	5.43729e-06
rs9874795	3	116981033	LSAMP	intergenic_upstream	G	A	0.905857	0.11762	0.034797	0.000724	0.7333	0.0125	0.0041	0.002477	0.00269806	5.46857e-06
rs16837533	1	39703847	MACF1	intronic	G	A	0.694674	-0.07837	0.022626	0.000533	0.8814	-0.0133	0.0045	0.002888	0.00479265	5.64924e-06
rs10145461	14	33298330	AKAP6	intronic	T	G	0.608282	-0.078469	0.021042	0.000192	0.4917	-0.0102	0.0038	0.007372	0.00140915	5.76203e-06
rs346445	18	39943164	LINC00907	intronic	G	A	0.588213	-0.070873	0.020836	0.00067	0.7083	-0.0114	0.0038	0.002372	0.00498469	5.99624e-06
rs6794133	3	116988929	LSAMP	intergenic_upstream	A	C	0.905678	0.118308	0.0348	0.000675	0.7083	0.0117	0.0039	0.00288	0.00233153	6.03271e-06
rs4986003	17	21177799	MAP2K3	intergenic_upstream	C	T	0.688303	0.075242	0.022732	0.000933	0.3167	0.0123	0.004	0.00189	0.00639177	6.33621e-06
rs12344026	9	114201707	KIAA0368	intronic	G	C	0.849923	-0.110278	0.0291	0.000151	0.94828	-0.0166	0.0064	0.009857	0.00166635	6.36986e-06
rs7651417	3	116991601	LSAMP	intergenic_upstream	G	A	0.905609	0.118563	0.034794	0.000655	0.7034	0.0119	0.004	0.00299	0.00232295	6.38692e-06
rs1051695	14	33293122	AKAP6	exonic	A	G	0.366595	0.075348	0.021399	0.00043	0.425	0.0117	0.0041	0.003782	0.00348675	6.55544e-06
rs4978992	9	114129847	KIAA0368	intronic	T	C	0.850348	-0.113255	0.029155	0.000102	0.94167	-0.0169	0.0068	0.01351	0.00128846	6.66288e-06
rs8041948	15	61276931	RORA	intronic	A	C	0.683334	0.093494	0.02227	2.7e-05	0.8083	0.0104	0.0048	0.03073	0.000264859	6.77482e-06
rs12885221	14	33279010	AKAP6	intronic	G	C	0.647575	-0.074546	0.021856	0.000648	0.7105	-0.0118	0.004	0.003254	0.00474317	6.86762e-06
rs537075	1	61414438	NFIA-AS2	intronic	T	C	0.839272	0.116134	0.027861	3.1e-05	0.95833	0.0162	0.0074	0.0291	0.000526925	6.94233e-06
rs4660165	1	39578532	MACF1	intronic	A	G	0.690762	-0.081687	0.022796	0.000339	0.8333	-0.0133	0.0048	0.005671	0.0033292	7.01886e-06
rs6913515	6	151753470	RMND1	intronic	G	C	0.60116	-0.068479	0.020781	0.000984	0.65	-0.0113	0.0037	0.002125	0.00675064	7.13403e-06
rs8041793	15	61276786	RORA	intronic	C	T	0.683362	0.093498	0.02227	2.7e-05	0.8158	0.0103	0.0048	0.03213	0.000260194	7.25596e-06
rs13124486	4	134504098	PCDH10	intergenic_downstream	T	G	0.668054	0.074629	0.021984	0.000687	0.575	0.0103	0.0035	0.003512	0.00385512	7.41804e-06
rs226688	20	24776731	SYNDIG1	intergenic_downstream	A	C	0.668577	-0.075736	0.021645	0.000467	0.375	-0.0102	0.0036	0.004401	0.00281971	7.54725e-06
rs959197	14	29695358	PRKD1	intergenic_downstream	A	G	0.27961	-0.082863	0.022935	0.000303	0.325	-0.0106	0.0039	0.00677	0.00189518	7.58336e-06
rs4974299	3	70635046	FOXP1	intergenic_downstream	T	C	0.470832	0.072339	0.020762	0.000494	0.1552	0.0113	0.004	0.005088	0.0038912	8.14718e-06
rs4837567	9	121406435	BRINP1	intergenic_upstream	T	C	0.782528	-0.101337	0.024297	3e-05	0.675	-0.0086	0.0041	0.0383	0.000167484	9.32014e-06
rs839248	3	57977432	FLNB	intergenic_downstream	C	T	0.683184	-0.081002	0.022422	0.000303	0.575	-0.0106	0.004	0.008006	0.00199443	9.4963e-06
rs6494242	15	61286501	RORA	intronic	C	T	0.679874	0.092863	0.0223	3.1e-05	0.8583	0.0107	0.0051	0.03489	0.000328519	9.50605e-06
A1, A2: alleles 1 and 2; Freq: frequency; Effect: effect size, SE: standard error; P_het: posterior probability of heterogeneity; P values for the American Indian BMI associations were adjusted for age, sex, birth-year, the first five genetic principal components and identity by descent. Meta-analysis was performed using Stouffer’s method based on combining P values.
